# Supplementary material for: Somatic Copy Number Alterations and Associated Genes in Clear-Cell Renal-Cell Carcinoma in Brazilian Patients
Source: Int J Mol Sci. 2021 Feb 25;22(5):2265. doi: 10.3390/ijms22052265 (PMC7956176; doi:10.3390/ijms22052265)
Supplement: Supplementary file 1 [file ijms-22-02265-s001.zip]

Archive with 3 entries (2 files):
- Supplementary ok/
- Supplementary ok/supplementary_corrected.pdf
- Supplementary ok/Table_S2.xls
