# Supplementary material for: Somatic Copy Number Alterations and Associated Genes in Clear-Cell Renal-Cell Carcinoma in Brazilian Patients
Source: Int J Mol Sci. 2021 Feb 25;22(5):2265. doi: 10.3390/ijms22052265 (PMC7956176; doi:10.3390/ijms22052265)
Supplement: Supplementary file 1 [file ijms-22-02265-s001.zip › Supplementary ok/Table_S2.xls]

## Sheet: Plan3
Table S2: All 158 regions of interest identified by STAC analysis.
Region	Cytoband Location	Event	Frequency %	P-Value	% of CNV Overlap	Gene Symbols	Count of CancerGeneCensus-Sanger	CancerGeneCensus-Sanger
chr3:37,445,980-37,583,645	p22.2	CN Loss	84.7826087	0.002	1.967820434	C3orf35, ITGA9	0
chr3:0-226,512	p26.3	CN Loss	83.69565217	0.039	73.51089567	LINC01986	0
chr3:238,565-424,863	p26.3	CN Loss	83.69565217	0.039	100	CHL1-AS2, CHL1, CHL1-AS1	0
chr3:448,239-849,774	p26.3	CN Loss	83.69565217	0.039	100	CHL1, LINC01266	0
chr3:4,846,459-5,201,743	p26.1	CN Loss	83.69565217	0.039	1.165546436	ITPR1, BHLHE40-AS1, BHLHE40, ARL8B	0
chr3:12,406,883-12,478,447	p25.2	CN Loss	83.69565217	0.039	100	PPARG	1	PPARG
chr3:15,124,153-18,556,262	p25.1 - p24.3	CN Loss	83.69565217	0.039	7.272641982	RBSN, COL6A4P1, CAPN7, SH3BP5-AS1, SH3BP5, METTL6, EAF1, COLQ, MIR4270, HACL1, BTD, MIR3134, ANKRD28, MIR563, GALNT15, DPH3, OXNAD1, RFTN1, LINC00690, DAZL, MIR3714, PLCL2, TBC1D5, LOC105376975, LOC339862, SATB1, SATB1-AS1	0
chr3:22,623,484-24,265,380	p24.3 - p24.2	CN Loss	83.69565217	0.039	2.267195973	UBE2E2-AS1, UBE2E2, MIR548AC, UBE2E1-AS1, UBE2E1, NKIRAS1, RPL15, NR1D2, LINC00691, LOC101927854, THRB	0
chr3:32,975,956-34,308,556	p22.3	CN Loss	83.69565217	0.039	4.29596278	CCR4, GLB1, TMPPE, CRTAP, SUSD5, FBXL2, UBP1, CLASP2, PDCD6IP	0
chr3:38,173,964-39,193,986	p22.2	CN Loss	83.69565217	0.039	4.431276972	ACAA1, MYD88, OXSR1, SLC22A13, SLC22A14, XYLB, ACVR2B-AS1, ACVR2B, EXOG, SCN5A, SCN10A, SCN11A, WDR48, GORASP1, TTC21A, MIR6822, CSRNP1	1	MYD88
chr3:45,826,102-48,474,760	p21.31	CN Loss	83.69565217	0.039	48.15083714	SLC6A20, LZTFL1, CCR9, CXCR6, FYCO1, XCR1, CCR1, CCR3, CCR2, CCR5, LOC102724297, CCRL2, LINC02009, LTF, RTP3, LRRC2, LRRC2-AS1, TDGF1, FAM240A, ALS2CL, TMIE, PRSS50, PRSS46P, PRSS45, PRSS42, MYL3, PTH1R, CCDC12, NBEAL2, NRADDP, SETD2, KIF9-AS1, SNORD13J, KIF9, KLHL18, PTPN23, SCAP, ELP6, CSPG5, SNORD146, SMARCC1, DHX30, MIR1226, MAP4, CDC25A, MIR4443, CAMP, ZNF589, FCF1P2, NME6, MIR2115, SPINK8, …	1	SETD2
chr3:49,363,624-49,475,366	p21.31	CN Loss	83.69565217	0.039	0	USP4, GPX1, RHOA, TCTA, AMT, NICN1	0
chr3:51,332,164-52,559,238	p21.2 - p21.1	CN Loss	83.69565217	0.039	30.82968101	DOCK3, MANF, RBM15B, DCAF1, RAD54L2, TEX264, GRM2, IQCF6, IQCF4, IQCF3, IQCF2, IQCF5, IQCF5-AS1, IQCF1, RRP9, PARP3, GPR62, PCBP4, ABHD14B, ABHD14A, ABHD14A-ACY1, ACY1, RPL29, DUSP7, LINC00696, POC1A, ALAS1, TLR9, TWF2, LOC101929054, PPM1M, WDR82, MIRLET7G, GLYCTK-AS1, GLYCTK, MIR135A1, DNAH1, BAP1, PHF7, SEMA3G, TNNC1, NISCH, STAB1, NT5DC2	1	BAP1
chr5:135,326,843-136,097,004	q31.1	CN Gain	59.7826087	0.033	2.881605275	TGFBI, VTRNA2-1, SMAD5-AS1, SMAD5, SMIM32, TRPC7-AS2, TRPC7, MIR4454	0
chr5:141,230,466-141,351,874	q31.3	CN Gain	59.7826087	0.033	3.644735108	PCDH1, LOC729080, DELE1, PCDH12, RNF14	0
chr5:141,628,478-141,825,471	q31.3	CN Gain	59.7826087	0.033	1.51325174	SPRY4, SPRY4-IT1, SPRY4-AS1	0
chr5:143,791,541-149,243,319	q31.3 - q32	CN Gain	59.7826087	0.033	16.46521557	KCTD16, PRELID2, GRXCR2, SH3RF2, PLAC8L1, LARS, RBM27, POU4F3, TCERG1, GPR151, PPP2R2B, PPP2R2B-IT1, STK32A-AS1, STK32A, DPYSL3, JAKMIP2-AS1, JAKMIP2, SPINK1, SCGB3A2, C5orf46, SPINK5, SPINK14, SPINK6, MARCOL, SPINK13, SPINK7, LOC102546294, SPINK9, FBXO38, HTR4, ADRB2, SH3TC2, SH3TC2-DT, ABLIM3, AFAP1L1, GRPEL2, GRPEL2-AS1, PCYOX1L, IL17B, CARMN, MIR143, MIR145, CSNK1A1, ARHGEF37, MIR378A, PPARGC…	0
chr5:151,690,372-156,072,157	q33.1 - q33.3	CN Gain	59.7826087	0.033	9.860547699	NMUR2, LINC01470, GRIA1, LINC01861, FAM114A2, MFAP3, GALNT10, MIR1294, SAP30L-AS1, SAP30L, HAND1, MIR3141, MIR1303, LARP1, MIR378H, FAXDC2, CNOT8, GEMIN5, MRPL22, KIF4B, SGCD	0
chr5:157,047,307-157,084,351	q33.3	CN Gain	59.7826087	0.033	11.51873448	SOX30	0
chr5:159,534,937-160,386,804	q33.3 - q34	CN Gain	59.7826087	0.033	7.461728181	PWWP2A, FABP6, CCNJL, C1QTNF2, ZBED8, SLU7, PTTG1, MIR3142, MIR3142HG, MIR146A, ATP10B, LINC02159	0
chr5:160,396,276-160,422,684	q34	CN Gain	59.7826087	0.033	0		0
chr5:161,333,199-170,342,358	q34 - q35.1	CN Gain	59.7826087	0.033	22.85066786	LINC01202, GABRG2, CCNG1, NUDCD2, HMMR, HMMR-AS1, MAT2B, LINC02143, LOC102546299, LINC01947, LOC101927908, TENM2, CTB-178M22.2, WWC1, RARS, FBLL1, MIR103A1, MIR103B1, PANK3, LOC101927969, MIR218-2, SLIT3, LOC728095, MIR585, SPDL1, DOCK2, INSYN2B, MIR378E, FOXI1, LINC01187, C5orf58, LCP2, LOC100128059, LINC01366, KCNMB1, CTD-2270F17.1, KCNIP1, LOC105377716, GABRP, RANBP17	1	RANBP17
chr5:170,588,789-170,723,529	q35.1	CN Gain	59.7826087	0.033	6.724803325	RANBP17	1	RANBP17
chr5:170,745,697-171,183,375	q35.1	CN Gain	59.7826087	0.033	3.28780519	SNORA70J, MIR3912, NPM1, FGF18	1	NPM1
chr5:172,264,563-176,256,766	q35.1 - q35.2	CN Gain	59.7826087	0.033	19.46394009	ERGIC1, LOC100268168, RPL26L1, ATP6V0E1, SNORA74B, CREBRF, BNIP1, NKX2-5, STC2, MIR8056, LOC285593, BOD1, LINC01942, LINC01484, LINC01485, CPEB4, C5orf47, NSG2, LINC01411, MSX2, MIR4634, LINC01951, DRD1, SFXN1, HRH2, CPLX2, THOC3, LOC100996385, FAM153B, LOC100507387, LOC643201, SIMC1, KIAA1191, MIR1271, ARL10, NOP16, HIGD2A, CLTB, FAF2, RNF44, CDHR2, GPRIN1, SNCB, MIR4281, EIF4E1B, TSPAN17, LINC0…	0
chr5:176,350,789-176,708,657	q35.2 - q35.3	CN Gain	59.7826087	0.033	28.32468955	UIMC1, ZNF346, FGFR4, NSD1	1	NSD1
chr5:176,726,398-180,221,523	q35.3	CN Gain	59.7826087	0.033	34.05074211	NSD1, RAB24, PRELID1, MXD3, LMAN2, RGS14, SLC34A1, PFN3, F12, GRK6, PRR7-AS1, PRR7, DBN1, PDLIM7, DOK3, DDX41, FAM193B, TMED9, B4GALT7, LOC202181, FAM153A, LOC105377752, LOC728554, LOC100128340, PROP1, FAM153C, N4BP3, RMND5B, NHP2, GMCL2, HNRNPAB, PHYKPL, COL23A1, CLK4, ZNF354A, AACSP1, ZNF354B, ZFP2, ZNF454, GRM6, ZNF879, ZNF354C, ADAMTS2, RUFY1, LOC101928445, HNRNPH1, C5orf60, LOC105377763, CBY…	1	NSD1
chr14:106,329,974-107,219,874	q32.33	CN Gain	54.34782609	0	100	FAM30A, ADAM6, LINC00226, LINC00221	1	IGH@
chrX:49,149,458-49,369,582	p11.23	CN Gain	52.17391304	0	100	GAGE10, GAGE12G, GAGE2D, GAGE2E, GAGE4, GAGE7, GAGE5, GAGE12I, GAGE2D, GAGE2E, GAGE2C, GAGE12J, GAGE2B, GAGE13, GAGE2C, GAGE8, GAGE2A, GAGE12F, GAGE12G, GAGE12D, GAGE12C, GAGE12E, GAGE12H, GAGE12F, GAGE12G, GAGE12D, GAGE12C, GAGE12E, GAGE12H, GAGE12F, GAGE12G, GAGE12D, GAGE12C, GAGE12E, GAGE12H, GAGE12F, GAGE12B, GAGE12G, GAGE12D, GAGE12C, GAGE12E, GAGE6, GAGE12I, GAGE12F, GAGE12B, GAGE12G, GAGE1…	0
chr2:89,133,912-89,327,068	p11.2	CN Gain	51.08695652	0	100		0
chr22:23,042,878-23,251,432	q11.22	CN Gain	50	0	100	MIR650, MIR5571, IGLL5	0
chr8:15,933,687-16,023,934	p22	CN Gain	47.82608696	0	100	MSR1	0
chr8:39,240,660-39,399,006	p11.22	CN Gain	41.30434783	0	100	ADAM5, ADAM3A	0
chr22:18,664,233-18,868,143	q11.21	CN Loss	41.30434783	0	100	LOC105379550, FAM230D, FAM230E, GGT3P, LOC102725072, FAM230F	0
chr4:0-64,219	p16.3	CN Gain	39.13043478	0	84.42672729	ZNF595, ZNF718	0
chr14:22,327,901-23,015,519	q11.2	CN Loss	38.04347826	0	99.07957616	LOC105370401	0
chr21:10,771,092-11,038,015	p11.2 - p11.1	CN Loss	38.04347826	0	100	TPTE, BAGE2, BAGE3, BAGE4, BAGE5	0
chr3:89,751,056-91,000,000	p11.1 - q11.1	CN Loss	35.86956522	0	48.02080798		0
chr4:190,984,496-190,986,516	q35.2	CN Loss	35.86956522	0	100	DBET	0
chr14:20,216,388-20,430,341	q11.2	CN Loss	35.86956522	0.016	100	OR4Q3, OR4M1, OR4N2, OR4K3, OR4K2, OR4K5, OR4K1	0
chr14:51,187,270-51,235,347	q22.1	CN Loss	35.86956522	0.016	0	NIN	1	NIN
chr8:11,951,253-12,422,627	p23.1	CN Loss	34.7826087	0	100	ZNF705D, LOC392196, USP17L7, FAM66D, USP17L2, FAM90A2P, FAM86B1, FAM86B2, FAM85A, DEFB130A, DEFB130B, LOC649352, FAM66A, DEFB109A, FAM90A25P, FAM86B2, LOC100506990, LOC729732	0
chr7:61,774,070-64,037,078	q11.21	CN Gain	32.60869565	0.022	100	ZNF733P, LOC102724738, LOC100287704, LOC100287834, LOC100287834, MIR4283-1, MIR4283-2, ZNF722P, LINC01005, ZNF727, ZNF735, ZNF679, ZNF736, YWHAEP1, ZNF680, LOC100128885	0
chr7:67,866,719-67,888,524	q11.22	CN Gain	32.60869565	0.022	0		0
chr7:96,265,501-96,531,608	q21.3	CN Gain	32.60869565	0.022	20.38879098	SEM1	0
chr7:143,195,230-143,564,779	q35	CN Gain	32.60869565	0.022	100	EPHA1-AS1, OR10AC1, CTAGE15, TCAF2P1, TCAF2, CTAGE6, TCAF2P1, LOC154761, TCAF1	0
chr7:155,084,994-155,264,087	q36.2 - q36.3	CN Gain	32.60869565	0.022	10.79495011	INSIG1, BLACE, LOC100286906, EN2	0
chr7:158,963,582-159,138,663	q36.3	CN Gain	32.60869565	0.022	94.21867593		0
chr6:115,261,984-115,526,745	q22.1	CN Loss	31.52173913	0	75.84765128		0
chr9:43,411,943-43,863,296	p12 - p11.2	CN Loss	31.52173913	0	100	FAM74A7, SPATA31A6, CNTNAP3B, CNTNAP3P2	0
chr10:46,561,683-48,293,063	q11.22	CN Loss	31.52173913	0	100	PTPN20, FRMPD2B, BMS1P1, SHLD2P1, LOC102724593, LOC101927699, SYT15, GPRIN2, NPY4R, NPY4R2, LINC00842, HNRNPA1P33, ANXA8, FAM25C, FAM25G, AGAP9, BMS1P2, SHLD2P3, ANTXRLP1, ANTXRL, FAM25BP, ANXA8L1, CTSLP2, BMS1P2, AGAP9, FAM25G, FAM25C, ANXA8	0
chr12:9,608,904-9,743,217	p13.31	CN Loss	31.52173913	0	100	OVOS	0
chr1:104,165,427-104,290,974	p21.1	CN Loss	30.43478261	0	100	AMY2A, AMY1C, AMY1A, AMY1B, AMY1B, AMY1C, AMY1A	0
chr10:124,341,578-124,354,389	q26.13	CN Gain	30.43478261	0	100	DMBT1	0
chr5:3,032,171-4,740,544	p15.33 - p15.32	CN Gain	29.34782609	0.029	22.35893449	LINC01377, LINC02162, LINC01019, LINC01017, IRX1	0
chr5:22,295,777-22,439,468	p14.3	CN Gain	29.34782609	0.029	0.478805214	CDH12	0
chr5:23,940,340-24,946,109	p14.2 - p14.1	CN Gain	29.34782609	0.029	8.714724753	C5orf17, CDH10, LINC02239	0
chr5:26,102,457-27,287,304	p14.1	CN Gain	29.34782609	0.029	3.537587553	CDH9	0
chr5:27,587,757-27,639,477	p14.1	CN Gain	29.34782609	0.029	60.00966744		0
chr5:29,686,905-29,931,187	p13.3	CN Gain	29.34782609	0.029	28.68406186	LOC105374704	0
chr5:45,919,047-46,279,735	p12 - p11	CN Gain	29.34782609	0.029	100		0
chr6:129,792,244-129,987,071	q22.33	CN Loss	29.34782609	0.014	18.06371807	LAMA2, ARHGAP18	0
chr6:134,920,073-136,106,987	q23.2 - q23.3	CN Loss	29.34782609	0.014	2.551574925	ALDH8A1, MIR3662, HBS1L, MYB, MIR548A2, AHI1, LINC00271	1	MYB
chr6:149,077,300-149,408,383	q25.1	CN Loss	29.34782609	0.014	2.364361807	UST, UST-AS1, LOC105378047	0
chr7:13,445,850-13,771,623	p21.3	CN Gain	29.34782609	0.019	5.518259647		0
chr7:13,973,325-14,769,783	p21.2	CN Gain	29.34782609	0.019	27.46610619	ETV1, DGKB	1	ETV1
chr7:47,796,433-48,488,185	p12.3	CN Gain	29.34782609	0.019	40.74581642	LINC00525, C7orf69, PKD1L1, HUS1, SUN3, C7orf57, UPP1, ABCA13	0
chr7:51,509,264-52,660,252	p12.1	CN Gain	29.34782609	0.019	42.07150726		0
chr7:53,052,022-53,229,589	p12.1	CN Gain	29.34782609	0.019	22.69847438	POM121L12	0
chr7:53,260,581-54,253,266	p12.1 - p11.2	CN Gain	29.34782609	0.019	49.14217501	LINC01446	0
chr7:56,657,794-57,430,713	p11.2	CN Gain	29.34782609	0.019	100	LOC401357, LOC100130849, MIR4283-1, MIR4283-2, ZNF479, GUSBP10, LOC105375297	0
chr8:7,054,631-7,891,339	p23.1	CN Loss	29.34782609	0.003	100	LINC00965, LINC00965, LINC00965, DEFB109B, FAM66B, USP17L1, USP17L4, ZNF705G, DEFB4B, DEFB103A, DEFB103B, SPAG11B, DEFB104A, DEFB104B, DEFB106A, DEFB106B, DEFB105A, DEFB105B, DEFB107A, DEFB107B, PRR23D1, PRR23D2, FAM90A7P, FAM90A7P, FAM90A10P, PRR23D2, PRR23D1, DEFB107A, DEFB107B, DEFB105A, DEFB105B, DEFB106A, DEFB106B, DEFB104A, DEFB104B, SPAG11B, SPAG11A, DEFB103A, DEFB103B, DEFB4A, ZNF705B, US…	0
chr22:16,153,099-16,449,602	q11.1	CN Loss	29.34782609	0	100	BMS1P22, BMS1P17, BMS1P18, DUXAP8, LINC01297, POTEH, POTEH-AS1, OR11H1	0
chr8:39,152,798-39,529,520	p11.22	CN Loss	28.26086957	0.017	100	ADAM5, ADAM3A, LOC100130964, ADAM18	0
chr9:20,583,920-20,702,979	p21.3	CN Loss	28.26086957	0.008	37.01862102	MLLT3, FOCAD-AS1, FOCAD	1	MLLT3
chr9:40,452,881-40,664,892	p13.1	CN Loss	28.26086957	0.008	100		0
chr9:5,025,887-5,090,677	p24.1	CN Loss	27.17391304	0.048	29.10016978	JAK2	1	JAK2
chr9:5,146,770-5,476,277	p24.1	CN Loss	27.17391304	0.048	94.35216854	INSL6, INSL4, RLN2, RLN1, PLGRKT, CD274	1	CD274
chr9:20,938,888-21,413,004	p21.3	CN Loss	27.17391304	0.048	100	FOCAD, HACD4, IFNB1, IFNW1, IFNA21, IFNA4, IFNA7, IFNA10, IFNA16, IFNA17, IFNA14, IFNA22P, IFNA5, KLHL9, IFNA6, IFNA13, IFNA2, IFNA8	0
chr9:141,053,181-141,213,431	q34.3	CN Gain	27.17391304	0	62.55850234	TUBBP5, LOC101928932	0
chr10:45,177,644-45,382,094	q11.21	CN Loss	26.08695652	0.006	91.42039618	TMEM72-AS1	0
chr15:20,115,308-22,718,880	q11.1 - q11.2	CN Gain	26.08695652	0	100	CHEK2P2, HERC2P3, GOLGA6L6, GOLGA8CP, NBEAP1, MIR3118-2, MIR3118-3, MIR3118-4, POTEB2, POTEB, POTEB3, NF1P2, MIR5701-1, MIR5701-2, MIR5701-3, LINC01193, LINC02203, FAM30C, LOC646214, CXADRP2, MIR3118-2, MIR3118-3, MIR3118-4, POTEB2, POTEB, POTEB3, NF1P2, MIR5701-1, MIR5701-2, MIR5701-3, LINC02203, LINC02203, LOC101927079, OR4M2, LOC105369274, OR4N4, OR4N3P, LOC102724760, IGHV1OR15-1, LOC642131, I…	0
chr9:65,757,902-65,945,109	q12 - q13	CN Loss	25	0.001	100		0
chr10:48,747,937-49,468,618	q11.22	CN Loss	25	0.035	97.62918684	PTPN20, FRMPD2B, BMS1P1, GLUD1P2, FAM25C, FAM25G, AGAP12P, FRMPD2	0
chr10:89,651,372-89,726,830	q23.31	CN Loss	25	0.035	2.76842747	PTEN	1	PTEN
chr10:89,727,369-90,626,330	q23.31	CN Loss	25	0.035	31.86856827	PTEN, RNLS, LIPJ, LIPF, LIPK, LIPN, LIPM, ANKRD22	1	PTEN
chr10:90,756,448-90,777,712	q23.31	CN Loss	25	0.035	0	FAS	0
chr10:111,290,283-111,429,551	q25.1	CN Loss	25	0.035	31.22971537		0
chr10:111,922,827-112,018,197	q25.2	CN Loss	25	0.035	11.89262871	MXI1	0
chr16:22,446,262-22,717,702	p12.2	CN Gain	25	0.042	100	RRN3P3, SMG1P1, NPIPB5, OTOAP1	0
chr16:33,808,368-35,177,478	p11.2 - p11.1	CN Gain	25	0.042	100	CCNYL3, UBE2MP1, LOC112268173, LINC01566, FRG2DP, TP53TG3HP, LINC02167	0
chr17:44,233,989-44,353,063	q21.31	CN Gain	25	0	100	KANSL1, KANSL1-AS1, ARL17B	0
chr16:46,500,741-48,993,818	q11.2 - q12.1	LOH	25		3.927636411	ANKRD26P1, SHCBP1, VPS35, ORC6, MYLK3, C16orf87, SNORD148, GPT2, DNAJA2, NETO2, ITFG1-AS1, ITFG1, PHKB, LINC02192, LINC02133, LINC02134, ABCC12, ABCC11, LONP2, SIAH1, N4BP1	0
chr9:40,500,387-40,620,567	p13.1	CN Gain	23.91304348	0	100		0
chr9:91,963,551-93,153,792	q22.2	CN Loss	23.91304348	0.011	36.60998067	SECISBP2, SEMA4D, GADD45G, UNQ6494, LOC101927847, MIR4290, MIR4290HG, LINC01508	0
chr9:125,350,380-125,746,793	q33.2	CN Loss	23.91304348	0.011	9.874297765	OR1Q1, OR1B1, OR1L1, OR1L3, OR1L4, OR1L6, OR5C1, OR1K1, PDCL, RC3H2, SNORD90, ZBTB6, ZBTB26, RABGAP1	0
chr9:127,011,008-127,123,002	q33.3	CN Loss	23.91304348	0.011	100	LOC613206, NEK6, LOC100129034, PSMB7	0
chr12:9,608,904-9,726,746	p13.31	CN Gain	23.91304348	0	100	OVOS	0
chr15:28,534,752-28,892,577	q13.1	CN Gain	23.91304348	0	100	HERC2, LOC645202, LOC100132202, GOLGA8F, GOLGA8G, MIR4509-1, MIR4509-2, MIR4509-3, MIR4509-1, MIR4509-2, MIR4509-3, GOLGA8F, GOLGA8G, LOC100132202, HERC2P11	0
chr16:90,173,898-90,354,753	q24.3	CN Gain	23.91304348	0	66.82425147	FAM157B, FAM157C	0
chr4:49,256,278-49,316,693	p11	CN Gain	22.82608696	0	100		0
chr6:220,471-389,293	p25.3	CN Loss	22.82608696	0	100	DUSP22	0
chr9:43,432,886-43,863,296	p12 - p11.2	CN Gain	22.82608696	0	100	FAM74A7, SPATA31A6, CNTNAP3B, CNTNAP3P2	0
chr15:23,283,214-23,612,775	q11.2	CN Gain	22.82608696	0	100	HERC2P2, HERC2P7, GOLGA8EP, GOLGA6L22, GOLGA8S	0
chr17:44,386,566-44,745,273	q21.31	CN Gain	22.82608696	0	100	LRRC37A, ARL17B, ARL17A, NSFP1, LRRC37A2, ARL17A, ARL17B, NSFP1, NSF	0
chr1:17,032,848-17,263,318	p36.13	CN Loss	21.73913043	0	100	ESPNP, LOC102724562, MST1L, MIR3675, LOC440570, LOC105376805, CROCC	0
chr2:90,251,132-90,299,697	p11.2	CN Gain	21.73913043	0	100		1	IGL@
chr12:37,964,161-38,330,779	q11 - q12	CN Gain	21.73913043	0	100		0
chr16:16,620,550-16,724,096	p13.11	CN Loss	21.73913043	0	100		0
chr17:34,475,303-34,753,573	q12	CN Gain	21.73913043	0	100	CCL3L3, CCL3L1, CCL4L1, CCL4L2, TBC1D3H, TBC1D3G, CCL3L3, CCL3L1, CCL4L1, CCL4L2, TBC1D3H, TBC1D3G	0
chr22:21,478,635-21,629,601	21	CN Loss	21.73913043	0	100	LOC102724728, FAM230B, GGT2	0
chrX:140,082,462-140,101,144	q27.1	CN Loss	21.73913043	0	100	SPANXB1, SPANXB1	0
chr1:12,887,945-13,024,142	p36.21	CN Loss	20.65217391	0	100	PRAMEF11, HNRNPCL4, HNRNPCL3, HNRNPCL1, PRAMEF2, PRAMEF4, PRAMEF7, PRAMEF8, PRAMEF27, PRAMEF9, PRAMEF6	0
chr1:28,551,481-28,872,160	p35.3	CN Loss	20.65217391	0	15.64648761	DNAJC8, ATP5IF1, SESN2, MED18, PHACTR4, SNHG3, SNORA73B, RCC1	0
chr2:87,398,673-88,046,717	p11.2	CN Loss	20.65217391	0	100	MIR4771-1, MIR4771-2, CYTOR, MIR4435-1, MIR4435-2	0
chr2:89,978,401-90,047,513	p11.2	CN Gain	20.65217391	0	100		0
chr2:242,854,358-243,199,373	q37.3	CN Loss	20.65217391	0	71.91513412	LINC01238, LINC01237, LOC285097, LINC01880, LINC01881	0
chr3:93,629,945-96,707,956	q11.1 - q11.2	CN Loss	20.65217391	0.002	5.711837937	PROS1, ARL13B, STX19, DHFR2, NSUN3, MIR6730, LINC00879, MTHFD2P1, MIR8060, EPHA6	0
chr3:96,925,000-103,350,030	q11.2 - q13.11	CN Loss	20.65217391	0.002	18.52307304	EPHA6, ARL6, CRYBG3, RIOX2, GABRR3, OR5AC2, OR5H1, OR5H14, OR5H15, OR5H6, OR5H2, OR5K4, OR5K3, OR5K1, OR5K2, CLDND1, GPR15, CPOX, ST3GAL6-AS1, ST3GAL6, DCBLD2, COL8A1, MIR548G, HP09053, MIR3921, FILIP1L, CMSS1, TMEM30CP, TBC1D23, NIT2, TOMM70, LNP1, TMEM45A, ADGRG7, TFG, ABI3BP, IMPG2, SENP7, FAM172BP, TRMT10C, PCNP, ZBTB11, ZBTB11-AS1, RPL24, PDCL3P4, CEP97, NXPE3, NFKBIZ, LINC02085, LOC10192941…	1	TFG
chr3:104,117,864-106,057,292	q13.11	CN Loss	20.65217391	0.002	36.08569125	ALCAM, CBLB	1	CBLB
chr3:111,032,056-111,455,634	q13.13 - q13.2	CN Loss	20.65217391	0.002	1.830595546	ZBED2, CD96, PLCXD2-AS1, PLCXD2, PHLDB2	0
chr3:162,509,445-164,567,324	q26.1	CN Gain	20.65217391	0	66.94689046	LINC01192, MIR1263, LINC01324	0
chr4:69,383,682-69,491,871	q13.2	CN Gain	20.65217391	0	100	UGT2B17	0
chr4:69,356,044-69,580,254	q13.2	CN Loss	20.65217391	0	100	TMPRSS11E, UGT2B17, UGT2B15	0
chr4:190,985,884-191,154,276	q35.2	CN Gain	20.65217391	0	25.6455176	DBET	0
chr5:69,444,731-70,079,701	q13.2	CN Loss	20.65217391	0	100	SMA4, GUSBP3, GTF2H2, GTF2H2B, LOC441081, SMA5, GUSBP9, LOC101929599, LOC653080	0
chr5:70,230,261-70,662,597	q13.2	CN Loss	20.65217391	0	100	SMN1, SMN2, NAIP, GTF2H2, OCLNP1, SNORD13B-1, SNORD13B-2, GUSBP9, LINC02197	0
chr7:143,828,118-144,091,283	q35	CN Loss	20.65217391	0	100	CTAGE4, ARHGEF35, OR2A42, OR2A1, LOC101928605, OR2A9P, OR2A20P, OR2A7, CTAGE4, CTAGE8, ARHGEF34P, OR2A1-AS1, OR2A20P, OR2A9P, OR2A42, OR2A1, ARHGEF5	0
chr8:1,008,838-1,147,890	p23.3	CN Gain	20.65217391	0	10.89160889	DLGAP2	0
chr8:7,831,915-7,918,916	p23.1	CN Gain	20.65217391	0	100	USP17L3, FAM66E, DEFB109B	0
chr8:138,768,998-139,630,843	q24.23	CN Gain	20.65217391	0	2.982090747	LOC401478, FAM135B, COL22A1	0
chr9:65,632,517-65,757,902	q12	CN Gain	20.65217391	0	100		0
chr11:54,946,370-54,995,179	q11	CN Gain	20.65217391	0	100		0
chr12:34,045,570-34,756,212	p11.1	CN Gain	20.65217391	0	100	ALG10	0
chr12:115,311,531-115,360,884	q24.21	CN Gain	20.65217391	0	0		0
chr12:127,475,416-127,707,722	q24.32	CN Gain	20.65217391	0	100	LINC02405	0
chr12:129,643,383-130,010,498	q24.33	CN Gain	20.65217391	0	5.583536494	TMEM132D-AS2, TMEM132D	0
chr14:19,254,885-20,430,341	q11.2	CN Gain	20.65217391	0	100	OR11H12, LINC02297, LOC101929572, POTEH-AS1, POTEG, DUXAP9, DUXAP10, BMS1P17, BMS1P18, BMS1P22, BMS1P22, BMS1P17, BMS1P18, DUXAP9, DUXAP10, POTEM, LOC100508046, OR11H2, OR4Q3, OR4M1, OR4N2, OR4K3, OR4K2, OR4K5, OR4K1	0
chr15:20,457,306-22,613,904	q11.1 - q11.2	CN Loss	20.65217391	0	100	CHEK2P2, HERC2P3, GOLGA6L6, GOLGA8CP, NBEAP1, MIR3118-2, MIR3118-3, MIR3118-4, POTEB2, POTEB, POTEB3, NF1P2, MIR5701-1, MIR5701-2, MIR5701-3, LINC01193, LINC02203, FAM30C, LOC646214, CXADRP2, MIR3118-2, MIR3118-3, MIR3118-4, POTEB2, POTEB, POTEB3, NF1P2, MIR5701-1, MIR5701-2, MIR5701-3, LINC02203, LINC02203, LOC101927079, OR4M2, LOC105369274, OR4N4, OR4N3P, LOC102724760, IGHV1OR15-1, LOC642131, I…	0
chr15:34,686,307-34,801,132	q14	CN Loss	20.65217391	0	100	GOLGA8A	0
chr16:33,392,265-33,756,759	p11.2	CN Loss	20.65217391	0	100	ENPP7P13	0
chr16:54,918,131-55,207,430	q12.2	CN Gain	20.65217391	0.042	0.730386209	CRNDE, IRX5	0
chr16:55,233,753-55,258,910	q12.2	CN Gain	20.65217391	0.042	0		0
chr16:60,194,892-65,008,456	q21	CN Gain	20.65217391	0.042	6.871727477	NPAP1L, MIR4426, CDH8, CDH11	1	CDH11
chr16:65,074,029-65,582,068	q21	CN Gain	20.65217391	0.042	0.439926856	CDH11, LINC02126, LINC00922	1	CDH11
chr16:77,789,621-77,795,219	q23.1	CN Gain	20.65217391	0.042	0		0
chr16:77,929,961-79,389,586	q23.1 - q23.2	CN Gain	20.65217391	0.042	49.77538751	VAT1L, CLEC3A, WWOX	0
chr16:79,936,866-80,076,233	q23.2	CN Gain	20.65217391	0.042	5.235816226		0
chr17:44,233,989-44,780,554	q21.31	CN Loss	20.65217391	0	100	KANSL1, KANSL1-AS1, LRRC37A, ARL17B, ARL17A, NSFP1, LRRC37A2, ARL17A, ARL17B, NSFP1, NSF	0
chr20:21,867,962-23,425,821	p11.22 - p11.21	CN Gain	20.65217391	0.031	18.56150011	LINC01432, LINC01427, LOC284788, LINC00261, FOXA2, LNCNEF, LINC01747, SSTR4, THBD, CD93, LINC00656, NXT1, LINC01431, GZF1, NAPB, CSTL1	0
chr20:25,746,200-25,877,120	p11.1	CN Gain	20.65217391	0.031	100	FAM182B, LOC101926935	0
chr20:57,596,488-57,685,951	q13.32	CN Gain	20.65217391	0.001	2.655846551	TUBB1, ATP5F1E, SLMO2-ATP5E, PRELID3B	0
chr20:57,921,929-60,679,306	q13.32 - q13.33	CN Gain	20.65217391	0.001	18.13118047	LOC100506384, PHACTR3, SYCP2, PPP1R3D, FAM217B, CDH26, C20orf197, LOC729296, MIR646HG, MIR646, LOC101928048, MIR4533, MIR548AG2, LINC01718, CDH4, LOC100128310, MIR1257, TAF4, MIR3195	0
chr21:10,710,871-10,847,935	p11.2	CN Gain	20.65217391	0	100		0
chr22:20,554,562-20,677,461	q11.21	CN Loss	20.65217391	0	55.3063898	FAM230G, FAM230J	0
chrX:140,080,495-140,917,551	q27.1 - q27.2	CN Gain	20.65217391	0	90.01990309	SPANXB1, SPANXB1, RNU6-2, LDOC1, SPANXA2-OT1, SPANXA1, SPANXA2, SPANXA1, SPANXA2, LOC645188, SPANXC, SPANXD	0
chrX:141,356,937-141,508,295	q27.2	CN Gain	20.65217391	0	22.33975079		0
chrX:142,013,129-143,530,581	q27.2 - q27.3	CN Gain	20.65217391	0	42.16107	SPANXN4, SPANXN3, SLITRK4, SPANXN2, UBE2NL	0
